# Supplementary material for: Denigrins H–L: Sulfated Derivatives of Denigrins D and E from a New Zealand Dictyodendrilla c.f. dendyi Marine Sponge
Source: Mar Drugs. 2024 May 20;22(5):231. doi: 10.3390/md22050231 (PMC11122787; doi:10.3390/md22050231)
Supplement: Supplementary file 1 [file marinedrugs-22-00231-s001.zip]

Archive with 1 entries (1 files):
- marinedrugs-3013313-supplementary.pdf
